# Supplementary material for: Accelerated DNA methylation aging and increased resilience in veterans: The biological cost for soldiering on
Source: Neurobiol Stress. 2018 Apr 7;8:112–9. doi: 10.1016/j.ynstr.2018.04.001 (PMC5991315; doi:10.1016/j.ynstr.2018.04.001)
Supplement: Data profile [file mmc3.xml]

<?xml version="1.0" encoding="UTF-8" standalone="no"?><data:data><datasets><author>divya.mehta@qut.edu.au</author><type>0</type><dataset><value>1</value><reason>Data will be made available on request</reason><comments/></dataset></datasets></data:data>
